# Supplementary material for: The epitome of tailor-made short positively charged peptides against HCC via integrated pharmacology
Source: J Transl Med. 2024 Mar 15;22:279. doi: 10.1186/s12967-024-05087-w (PMC10941355; doi:10.1186/s12967-024-05087-w)
Supplement: Supplementary file 1 — Additional file 1: Table S1. The profiling of short positively charged peptides (SPCPs). [file 12967_2024_5087_MOESM1_ESM.xlsx]

## Sheet: Sheet1
Table S1: The profiling of short positively charged peptides (SPCPs).
The number of 1833 SPCPs	The number of 236 SPCPs
RR	KIIK
HR	KVIK
KR	KLIK
RH	KILK
HH	KVLK
KH	KLLK
RK	KVMK
HK	KICK
KK	KCIK
RAR	KVCK
HAR	KLCK
KAR	KCLK
RRR	KIAK
HRR	KAIK
KRR	KFAK
RNR	KAFK
HNR	KTIK
KNR	KVAK
RDR	KSIK
HDR	KISK
KDR	KMCK
RCR	KCMK
HCR	KPIK
KCR	KIPK
RQR	KSFK
HQR	KFSK
KQR	KLAK
RER	KALK
HER	KVSK
KER	KIGK
RGR	KGIK
HGR	KVPK
KGR	KTLK
RHR	KFGK
HHR	KGFK
KHR	KIVK
RIR	KVVK
HIR	KLVK
KIR	KMVK
RLR	KCVK
HLR	KITK
KLR	KAVK
RKR	KVTK
HKR	KTVK
KKR	KSVK
RMR	KPVK
HMR	KLTK
KMR	KVIR
RFR	KVCR
HFR	KIAR
KFR	KAIR
RPR	KTIR
HPR	KVAR
KPR	KSIR
RSR	KIVR
HSR	KVVR
KSR	KVLR
RTR	KLVR
HTR	KCVR
KTR	KIAH
RWR	KFAH
HWR	KVAH
KWR	KITR
RYR	KAVR
HYR	KLAH
KYR	KISR
RVR	KIIH
HVR	KVIH
KVR	KLIH
RAH	KILH
HAH	KVLH
KAH	KLLH
RRH	KVMH
HRH	KICH
KRH	KCIH
RNH	KVCH
HNH	KLCH
KNH	KCLH
RDH	KAIH
HDH	KAFH
KDH	KTIH
RCH	KSIH
HCH	KMCH
KCH	KCMH
RQH	KPIH
HQH	KIPH
KQH	KSFH
REH	KALH
HEH	KIVH
KEH	KVVH
RGH	KLVH
HGH	KMVH
KGH	KCVH
RHH	RVCK
HHH	KITH
KHH	RIAK
RIH	KAVH
HIH	KISH
KIH	KFSH
RLH	KVTH
HLH	RAAK
KLH	RVAK
RKH	RVIK
HKH	RIVK
KKH	RVVK
RMH	RVLK
HMH	RLVK
KMH	RCVK
RFH	RAIK
HFH	RIAH
KFH	RTIK
RPH	RITK
HPH	RAVK
KPH	RSIK
RSH	RISK
HSH	RVVH
KSH	RVCH
RTH	RCVH
HTH	HIAK
KTH	HFAK
RWH	HVAK
HWH	RAIH
KWH	HLAK
RYH	HIIK
HYH	HVIK
KYH	HLIK
RVH	HILK
HVH	HVLK
KVH	HLLK
RAK	HVMK
HAK	HCIK
KAK	HICK
RRK	HVCK
HRK	HLCK
KRK	HCLK
RNK	HAIK
HNK	HAFK
KNK	HTIK
RDK	HSIK
HDK	HMCK
KDK	HCMK
RCK	HPIK
HCK	HALK
KCK	HIVK
RQK	HVVK
HQK	HLVK
KQK	HMVK
REK	HCVK
HEK	HVCR
KEK	HITK
RGK	HAVK
HGK	HISK
KGK	HIPK
RHK	HIAR
HHK	HSFK
KHK	HFSK
RIK	HVTK
HIK	HTVK
KIK	HVVR
RLK	HCVR
HLK	HAIR
KLK	KVAAK
RKK	KAVAK
HKK	KIGAK
KKK	KGIAK
RMK	KIAGK
HMK	KAIGK
KMK	KGAIK
RFK	KAGIK
HFK	KVGAK
KFK	KGVAK
RPK	KVAGK
HPK	KAVGK
KPK	KLGAK
RSK	KGLAK
HSK	KLAGK
KSK	KALGK
RTK	KGALK
HTK	KAGLK
KTK	KVSGK
RWK	KSVGK
HWK	KIGGK
KWK	KGIGK
RYK	KGGIK
HYK	KVGGK
KYK	KGVGK
RVK	KLGGK
HVK	KGLGK
KVK	KGGLK
KAAK	KAAVK
KRAK	KGAVK
KNAK	KAGVK
KDAK	KVGSK
KCAK	KGVSK
KQAK	KSGVK
KEAK	KGSVK
KGAK	KGGVK
KHAK	HVGGH
KIAK	HGVGH
KLAK	HGGVH
KKAK	KVGGR
KMAK	KGVGR
KFAK	KGGVR
KPAK	KVGAH
KSAK	KGVAH
KTAK	KVAGH
KYAK	KAVGH
KVAK	KGAVH
KARK	KAGVH
KGRK	KIGGH
KSRK	KGIGH
KANK	KGGIH
KNNK	KVGGH
KDNK	KGVGH
KCNK	KGGVH
KQNK	RVGGK
KENK	RGVGK
KGNK	RGGVK
KINK	KLGGH
KLNK	KGLGH
KKNK	KGGLH
KPNK	HVGAK
KSNK	HGVAK
KTNK	HVAGK
KVNK	HAVGK
KADK	HGAVK
KNDK	HAGVK
KDDK	HIGGK
KCDK	HGIGK
KQDK	HGGIK
KGDK	HVGGK
KIDK	HGVGK
KLDK	HGGVK
KKDK	HLGGK
KPDK	HGLGK
KSDK	HGGLK
KTDK
KVDK
KACK
KNCK
KDCK
KCCK
KQCK
KECK
KGCK
KHCK
KICK
KLCK
KKCK
KMCK
KPCK
KSCK
KTCK
KVCK
KAQK
KNQK
KDQK
KCQK
KGQK
KIQK
KLQK
KPQK
KSQK
KTQK
KVQK
KAEK
KNEK
KCEK
KGEK
KIEK
KLEK
KPEK
KSEK
KTEK
KVEK
KAGK
KRGK
KNGK
KDGK
KCGK
KQGK
KEGK
KGGK
KHGK
KIGK
KLGK
KKGK
KMGK
KFGK
KPGK
KSGK
KTGK
KWGK
KYGK
KVGK
KAHK
KCHK
KGHK
KPHK
KSHK
KTHK
KVHK
KAIK
KNIK
KDIK
KCIK
KQIK
KEIK
KGIK
KIIK
KLIK
KKIK
KPIK
KSIK
KTIK
KVIK
KALK
KNLK
KDLK
KCLK
KQLK
KELK
KGLK
KILK
KLLK
KKLK
KPLK
KSLK
KTLK
KVLK
KAKK
KNKK
KDKK
KCKK
KGKK
KIKK
KLKK
KPKK
KSKK
KTKK
KVKK
KAMK
KCMK
KGMK
KPMK
KSMK
KTMK
KVMK
KAFK
KGFK
KSFK
KAPK
KNPK
KDPK
KCPK
KQPK
KEPK
KGPK
KHPK
KIPK
KLPK
KKPK
KMPK
KPPK
KSPK
KTPK
KVPK
KASK
KRSK
KNSK
KDSK
KCSK
KQSK
KESK
KGSK
KHSK
KISK
KLSK
KKSK
KMSK
KFSK
KPSK
KSSK
KTSK
KVSK
KATK
KNTK
KDTK
KCTK
KQTK
KETK
KGTK
KHTK
KITK
KLTK
KKTK
KMTK
KPTK
KSTK
KTTK
KVTK
KGWK
KAYK
KGYK
KAVK
KNVK
KDVK
KCVK
KQVK
KEVK
KGVK
KHVK
KIVK
KLVK
KKVK
KMVK
KPVK
KSVK
KTVK
KVVK
RAAR
RNAR
RDAR
RCAR
RGAR
RIAR
RLAR
RPAR
RSAR
RTAR
RVAR
RANR
RGNR
RADR
RGDR
RACR
RGCR
RGQR
RGER
RAGR
RNGR
RDGR
RCGR
RQGR
REGR
RGGR
RIGR
RLGR
RKGR
RPGR
RSGR
RTGR
RVGR
RAIR
RGIR
RALR
RGLR
RGKR
RAPR
RGPR
RSPR
RASR
RGSR
RPSR
RSSR
RVSR
RATR
RGTR
RAVR
RGVR
RSVR
HAAH
HNAH
HDAH
HCAH
HQAH
HEAH
HGAH
HHAH
HIAH
HLAH
HKAH
HMAH
HFAH
HPAH
HSAH
HTAH
HVAH
HGRH
HANH
HCNH
HGNH
HPNH
HSNH
HTNH
HVNH
HADH
HCDH
HGDH
HPDH
HSDH
HTDH
HVDH
HACH
HNCH
HDCH
HCCH
HGCH
HICH
HLCH
HPCH
HSCH
HTCH
HVCH
HAQH
HGQH
HPQH
HSQH
HAEH
HGEH
HSEH
HAGH
HRGH
HNGH
HDGH
HCGH
HQGH
HEGH
HGGH
HHGH
HIGH
HLGH
HKGH
HMGH
HFGH
HPGH
HSGH
HTGH
HYGH
HVGH
HAHH
HGHH
HSHH
HAIH
HCIH
HGIH
HPIH
HSIH
HTIH
HVIH
HALH
HCLH
HGLH
HPLH
HSLH
HTLH
HVLH
HAKH
HGKH
HPKH
HSKH
HAMH
HGMH
HSMH
HAFH
HGFH
HAPH
HNPH
HDPH
HCPH
HQPH
HGPH
HIPH
HLPH
HKPH
HPPH
HSPH
HTPH
HVPH
HASH
HNSH
HDSH
HCSH
HQSH
HESH
HGSH
HHSH
HISH
HLSH
HKSH
HMSH
HPSH
HSSH
HTSH
HVSH
HATH
HNTH
HDTH
HCTH
HGTH
HITH
HLTH
HPTH
HSTH
HTTH
HVTH
HGYH
HAVH
HNVH
HDVH
HCVH
HGVH
HIVH
HLVH
HPVH
HSVH
HTVH
HVVH
KAAR
KNAR
KDAR
KCAR
KQAR
KEAR
KGAR
KHAR
KIAR
KLAR
KKAR
KMAR
KPAR
KSAR
KTAR
KVAR
KGRR
KANR
KGNR
KPNR
KSNR
KTNR
KVNR
KADR
KGDR
KPDR
KSDR
KVDR
KACR
KCCR
KGCR
KPCR
KSCR
KTCR
KVCR
KAQR
KGQR
KSQR
KAER
KGER
KAGR
KRGR
KNGR
KDGR
KCGR
KQGR
KEGR
KGGR
KHGR
KIGR
KLGR
KKGR
KMGR
KFGR
KPGR
KSGR
KTGR
KVGR
KAHR
KGHR
KAIR
KGIR
KPIR
KSIR
KTIR
KVIR
KALR
KGLR
KPLR
KSLR
KTLR
KVLR
KAKR
KGKR
KSKR
KAMR
KGMR
KGFR
KAPR
KNPR
KDPR
KCPR
KGPR
KIPR
KLPR
KPPR
KSPR
KTPR
KVPR
KASR
KNSR
KDSR
KCSR
KQSR
KGSR
KISR
KLSR
KKSR
KPSR
KSSR
KTSR
KVSR
KATR
KNTR
KCTR
KGTR
KITR
KLTR
KPTR
KSTR
KTTR
KVTR
KAVR
KNVR
KDVR
KCVR
KGVR
KIVR
KLVR
KPVR
KSVR
KTVR
KVVR
KAAH
KRAH
KNAH
KDAH
KCAH
KQAH
KEAH
KGAH
KHAH
KIAH
KLAH
KKAH
KMAH
KFAH
KPAH
KSAH
KTAH
KYAH
KVAH
KARH
KGRH
KANH
KNNH
KDNH
KCNH
KGNH
KINH
KLNH
KPNH
KSNH
KTNH
KVNH
KADH
KNDH
KDDH
KCDH
KGDH
KIDH
KLDH
KPDH
KSDH
KTDH
KVDH
KACH
KNCH
KDCH
KCCH
KQCH
KECH
KGCH
KICH
KLCH
KKCH
KMCH
KPCH
KSCH
KTCH
KVCH
KAQH
KCQH
KGQH
KPQH
KSQH
KTQH
KVQH
KAEH
KCEH
KGEH
KPEH
KSEH
KTEH
KVEH
KAGH
KRGH
KNGH
KDGH
KCGH
KQGH
KEGH
KGGH
KHGH
KIGH
KLGH
KKGH
KMGH
KFGH
KPGH
KSGH
KTGH
KYGH
KVGH
KAHH
KGHH
KPHH
KSHH
KAIH
KNIH
KDIH
KCIH
KGIH
KIIH
KLIH
KPIH
KSIH
KTIH
KVIH
KALH
KNLH
KDLH
KCLH
KGLH
KILH
KLLH
KPLH
KSLH
KTLH
KVLH
KAKH
KCKH
KGKH
KPKH
KSKH
KTKH
KVKH
KAMH
KCMH
KGMH
KPMH
KSMH
KTMH
KVMH
KAFH
KGFH
KSFH
KAPH
KNPH
KDPH
KCPH
KQPH
KEPH
KGPH
KHPH
KIPH
KLPH
KKPH
KMPH
KPPH
KSPH
KTPH
KVPH
KASH
KNSH
KDSH
KCSH
KQSH
KESH
KGSH
KHSH
KISH
KLSH
KKSH
KMSH
KFSH
KPSH
KSSH
KTSH
KVSH
KATH
KNTH
KDTH
KCTH
KQTH
KETH
KGTH
KITH
KLTH
KKTH
KMTH
KPTH
KSTH
KTTH
KVTH
KAYH
KGYH
KAVH
KNVH
KDVH
KCVH
KQVH
KEVH
KGVH
KIVH
KLVH
KKVH
KMVH
KPVH
KSVH
KTVH
KVVH
RAAK
RNAK
RDAK
RCAK
RQAK
REAK
RGAK
RHAK
RIAK
RLAK
RKAK
RMAK
RPAK
RSAK
RTAK
RVAK
RGRK
RANK
RGNK
RPNK
RSNK
RTNK
RVNK
RADK
RGDK
RPDK
RSDK
RVDK
RACK
RCCK
RGCK
RPCK
RSCK
RTCK
RVCK
RAQK
RGQK
RSQK
RAEK
RGEK
RAGK
RRGK
RNGK
RDGK
RCGK
RQGK
REGK
RGGK
RHGK
RIGK
RLGK
RKGK
RMGK
RFGK
RPGK
RSGK
RTGK
RVGK
RAHK
RGHK
RAIK
RGIK
RPIK
RSIK
RTIK
RVIK
RALK
RGLK
RPLK
RSLK
RTLK
RVLK
RAKK
RGKK
RSKK
RAMK
RGMK
RGFK
RAPK
RNPK
RDPK
RCPK
RGPK
RIPK
RLPK
RPPK
RSPK
RTPK
RVPK
RASK
RNSK
RDSK
RCSK
RQSK
RGSK
RISK
RLSK
RKSK
RPSK
RSSK
RTSK
RVSK
RATK
RNTK
RCTK
RGTK
RITK
RLTK
RPTK
RSTK
RTTK
RVTK
RAVK
RNVK
RDVK
RCVK
RGVK
RIVK
RLVK
RPVK
RSVK
RTVK
RVVK
RAAH
RNAH
RDAH
RCAH
RQAH
REAH
RGAH
RIAH
RLAH
RKAH
RMAH
RPAH
RSAH
RTAH
RVAH
RANH
RGNH
RSNH
RADH
RGDH
RSDH
RACH
RCCH
RGCH
RPCH
RSCH
RTCH
RVCH
RAQH
RGQH
RAEH
RGEH
RAGH
RNGH
RDGH
RCGH
RQGH
REGH
RGGH
RHGH
RIGH
RLGH
RKGH
RMGH
RFGH
RPGH
RSGH
RTGH
RVGH
RGHH
RAIH
RGIH
RSIH
RALH
RGLH
RSLH
RAKH
RGKH
RAMH
RGMH
RGFH
RAPH
RCPH
RGPH
RPPH
RSPH
RTPH
RVPH
RASH
RNSH
RDSH
RCSH
RGSH
RISH
RLSH
RPSH
RSSH
RTSH
RVSH
RATH
RCTH
RGTH
RPTH
RSTH
RTTH
RVTH
RAVH
RCVH
RGVH
RPVH
RSVH
RTVH
RVVH
HAAK
HRAK
HNAK
HDAK
HCAK
HQAK
HEAK
HGAK
HHAK
HIAK
HLAK
HKAK
HMAK
HFAK
HPAK
HSAK
HTAK
HYAK
HVAK
HARK
HGRK
HANK
HNNK
HDNK
HCNK
HGNK
HINK
HLNK
HPNK
HSNK
HTNK
HVNK
HADK
HNDK
HDDK
HCDK
HGDK
HIDK
HLDK
HPDK
HSDK
HTDK
HVDK
HACK
HNCK
HDCK
HCCK
HQCK
HECK
HGCK
HICK
HLCK
HKCK
HMCK
HPCK
HSCK
HTCK
HVCK
HAQK
HCQK
HGQK
HPQK
HSQK
HTQK
HVQK
HAEK
HCEK
HGEK
HPEK
HSEK
HTEK
HVEK
HAGK
HRGK
HNGK
HDGK
HCGK
HQGK
HEGK
HGGK
HHGK
HIGK
HLGK
HKGK
HMGK
HFGK
HPGK
HSGK
HTGK
HYGK
HVGK
HAHK
HGHK
HPHK
HSHK
HAIK
HNIK
HDIK
HCIK
HGIK
HIIK
HLIK
HPIK
HSIK
HTIK
HVIK
HALK
HNLK
HDLK
HCLK
HGLK
HILK
HLLK
HPLK
HSLK
HTLK
HVLK
HAKK
HCKK
HGKK
HPKK
HSKK
HTKK
HVKK
HAMK
HCMK
HGMK
HPMK
HSMK
HTMK
HVMK
HAFK
HGFK
HSFK
HAPK
HNPK
HDPK
HCPK
HQPK
HEPK
HGPK
HHPK
HIPK
HLPK
HKPK
HMPK
HPPK
HSPK
HTPK
HVPK
HASK
HNSK
HDSK
HCSK
HQSK
HESK
HGSK
HHSK
HISK
HLSK
HKSK
HMSK
HFSK
HPSK
HSSK
HTSK
HVSK
HATK
HNTK
HDTK
HCTK
HQTK
HETK
HGTK
HITK
HLTK
HKTK
HMTK
HPTK
HSTK
HTTK
HVTK
HAYK
HGYK
HAVK
HNVK
HDVK
HCVK
HQVK
HEVK
HGVK
HIVK
HLVK
HKVK
HMVK
HPVK
HSVK
HTVK
HVVK
HAAR
HNAR
HDAR
HCAR
HQAR
HEAR
HGAR
HIAR
HLAR
HKAR
HMAR
HPAR
HSAR
HTAR
HVAR
HANR
HGNR
HSNR
HADR
HGDR
HSDR
HACR
HCCR
HGCR
HPCR
HSCR
HTCR
HVCR
HAQR
HGQR
HAER
HGER
HAGR
HNGR
HDGR
HCGR
HQGR
HEGR
HGGR
HHGR
HIGR
HLGR
HKGR
HMGR
HFGR
HPGR
HSGR
HTGR
HVGR
HGHR
HAIR
HGIR
HSIR
HALR
HGLR
HSLR
HAKR
HGKR
HAMR
HGMR
HGFR
HAPR
HCPR
HGPR
HPPR
HSPR
HTPR
HVPR
HASR
HNSR
HDSR
HCSR
HGSR
HISR
HLSR
HPSR
HSSR
HTSR
HVSR
HATR
HCTR
HGTR
HPTR
HSTR
HTTR
HVTR
HAVR
HCVR
HGVR
HPVR
HSVR
HTVR
HVVR
KAAAK
KGAAK
KPAAK
KSAAK
KTAAK
KVAAK
KGNAK
KGDAK
KGCAK
KAGAK
KNGAK
KDGAK
KCGAK
KGGAK
KIGAK
KLGAK
KPGAK
KSGAK
KTGAK
KVGAK
KGIAK
KGLAK
KAPAK
KGPAK
KASAK
KGSAK
KATAK
KGTAK
KAVAK
KGVAK
KGANK
KAGNK
KGGNK
KGADK
KAGDK
KGGDK
KGACK
KAGCK
KGGCK
KGGQK
KGGEK
KAAGK
KNAGK
KDAGK
KCAGK
KGAGK
KIAGK
KLAGK
KPAGK
KSAGK
KTAGK
KVAGK
KANGK
KGNGK
KADGK
KGDGK
KACGK
KGCGK
KGQGK
KGEGK
KAGGK
KNGGK
KDGGK
KCGGK
KQGGK
KEGGK
KGGGK
KIGGK
KLGGK
KKGGK
KPGGK
KSGGK
KTGGK
KVGGK
KAIGK
KGIGK
KALGK
KGLGK
KGKGK
KAPGK
KGPGK
KSPGK
KASGK
KGSGK
KPSGK
KSSGK
KVSGK
KATGK
KGTGK
KAVGK
KGVGK
KSVGK
KGAIK
KAGIK
KGGIK
KGALK
KAGLK
KGGLK
KGGKK
KAAPK
KGAPK
KAGPK
KGGPK
KSGPK
KGSPK
KAASK
KGASK
KAGSK
KGGSK
KPGSK
KSGSK
KVGSK
KGPSK
KGSSK
KGVSK
KAATK
KGATK
KAGTK
KGGTK
KAAVK
KGAVK
KAGVK
KGGVK
KSGVK
KGSVK
RGGAR
RGAGR
RAGGR
RGGGR
HAAAH
HGAAH
HAGAH
HGGAH
HPGAH
HSGAH
HGPAH
HGSAH
HGGCH
HAAGH
HGAGH
HPAGH
HSAGH
HGCGH
HAGGH
HCGGH
HGGGH
HPGGH
HSGGH
HTGGH
HVGGH
HAPGH
HGPGH
HASGH
HGSGH
HGTGH
HGVGH
HGAPH
HAGPH
HGGPH
HGASH
HAGSH
HGGSH
HGGTH
HGGVH
KAAAR
KGAAR
KAGAR
KGGAR
KSGAR
KGSAR
KAAGR
KGAGR
KSAGR
KAGGR
KGGGR
KPGGR
KSGGR
KTGGR
KVGGR
KGPGR
KASGR
KGSGR
KGTGR
KGVGR
KGGPR
KGASR
KAGSR
KGGSR
KGGTR
KGGVR
KAAAH
KGAAH
KSAAH
KGCAH
KAGAH
KCGAH
KGGAH
KPGAH
KSGAH
KTGAH
KVGAH
KGPAH
KASAH
KGSAH
KGTAH
KGVAH
KGGNH
KGGDH
KGACH
KAGCH
KGGCH
KAAGH
KCAGH
KGAGH
KPAGH
KSAGH
KTAGH
KVAGH
KGNGH
KGDGH
KACGH
KGCGH
KAGGH
KNGGH
KDGGH
KCGGH
KGGGH
KIGGH
KLGGH
KPGGH
KSGGH
KTGGH
KVGGH
KGIGH
KGLGH
KAPGH
KGPGH
KASGH
KGSGH
KSSGH
KATGH
KGTGH
KAVGH
KGVGH
KGGIH
KGGLH
KGAPH
KAGPH
KGGPH
KAASH
KGASH
KAGSH
KGGSH
KSGSH
KGSSH
KGATH
KAGTH
KGGTH
KGAVH
KAGVH
KGGVH
RAAAK
RGAAK
RAGAK
RGGAK
RSGAK
RGSAK
RAAGK
RGAGK
RSAGK
RAGGK
RGGGK
RPGGK
RSGGK
RTGGK
RVGGK
RGPGK
RASGK
RGSGK
RGTGK
RGVGK
RGGPK
RGASK
RAGSK
RGGSK
RGGTK
RGGVK
RGAAH
RAGAH
RGGAH
RAAGH
RGAGH
RAGGH
RGGGH
RSGGH
RGSGH
RGGSH
HAAAK
HGAAK
HSAAK
HGCAK
HAGAK
HCGAK
HGGAK
HPGAK
HSGAK
HTGAK
HVGAK
HGPAK
HASAK
HGSAK
HGTAK
HGVAK
HGGNK
HGGDK
HGACK
HAGCK
HGGCK
HAAGK
HCAGK
HGAGK
HPAGK
HSAGK
HTAGK
HVAGK
HGNGK
HGDGK
HACGK
HGCGK
HAGGK
HNGGK
HDGGK
HCGGK
HGGGK
HIGGK
HLGGK
HPGGK
HSGGK
HTGGK
HVGGK
HGIGK
HGLGK
HAPGK
HGPGK
HASGK
HGSGK
HSSGK
HATGK
HGTGK
HAVGK
HGVGK
HGGIK
HGGLK
HGAPK
HAGPK
HGGPK
HAASK
HGASK
HAGSK
HGGSK
HSGSK
HGSSK
HGATK
HAGTK
HGGTK
HGAVK
HAGVK
HGGVK
HGAAR
HAGAR
HGGAR
HAAGR
HGAGR
HAGGR
HGGGR
HSGGR
HGSGR
HGGSR
KGGGAK
KGGAGK
KGAGGK
KAGGGK
KGGGGK
KGGGGH
HGGGGK
