# Supplementary material for: The epitome of tailor-made short positively charged peptides against HCC via integrated pharmacology
Source: J Transl Med. 2024 Mar 15;22:279. doi: 10.1186/s12967-024-05087-w (PMC10941355; doi:10.1186/s12967-024-05087-w)
Supplement: Supplementary file 2 — Additional file 2: Table S2. The profiling of key targets in this study. [file 12967_2024_5087_MOESM2_ESM.xlsx]

## Sheet: Sheet1
Table S2: The profiling of key targets in this study.
The number of 376 targets from SEA	The number of 380 targets from STP	The number of 244 overlapping targets between SEA and STP	The number of 5822 HCC-responded targets	The number of 136 targets
HLA-A	CAPN1	CAPN1	MET	HLA-A
HLA-DRB1	HLA-A	HLA-A	TP53	SIRT1
ACE2	SIRT1	SIRT1	CASP8	XIAP
ACE	XIAP	XIAP	CTNNB1	DPP4
ADCY5	DPP4	DPP4	PIK3CA	PGC
RNPEP	FPR2	PGC	HNF1A	CTSD
ENPEP	PGC	CTSD	AXIN1	CTSB
LAP3	CTSD	CTSB	CDKN2A	ACE
ANPEP	CTSB	ACE	APC	SIRT2
NPPA	ACE	SIRT2	IGF2	F2
NPR1	SIRT2	LAP3	IGF2R	HGFAC
NPR3	PTGS2	BACE1	KRAS	MME
BACE1	LAP3	XPNPEP1	HTATIP2	HDAC1
BMP1	BACE1	PEPD	ARID2	REN
C3AR1	XPNPEP1	XPNPEP2	FOXM1	NTSR1
CAPN1	PEPD	CTSE	GPC3	FURIN
CAPN2	XPNPEP2	PGA5	GNMT	MMP3
CASP9	CTSE	DLG4	MYC	MMP2
CTSB	PGA5	F2	ABCB1	CTSL
CTSD	PRKCE	HGFAC	PTEN	PSMB2
CTSH	ADAM9	MME	PTGS2	GLO1
CTSK	DLG4	HDAC1	PTK2	ELANE
CTSL	TNFRSF10A	REN	HAMP	SIRT3
CTSS	F2	NTSR1	SKP2	GNPAT
CPA1	HSD11B1	FURIN	TERT	BIRC3
CPB1	SLC5A1	ENPEP	TGFA	CDK2
CPB2	HGFAC	CFB	CCNE1	HDAC6
CBX2	MME	PDF	CDK1	FAP
CBX4	HDAC3	PLA2G5	CDKN3	ANPEP
CBX7	HDAC2	HLA-DRB3	ABCB4	CASP8
CBX6	HDAC1	MMP3	IQGAP2	GZMB
CBX8	HDAC4	MMP2	MECP2	MMP8
CCNA2	REN	NTSR2	NR1H4	ADAM8
CCND1	NTSR1	CTSL	ARID1B	MMP1
CDY1	PRKCD	PRSS1	A2M	NOS2
CDYL2	FURIN	PSMB2	HRAS	ITGAV
CDYL	ENPEP	PSMB1	NFE2L2	NRP1
CFB	CFB	PSMB5	SERPINA1	CPB2
CAPNS1	PDF	GLO1	STAT4	CBX7
CTRL	PLA2G2A	PCSK6	DEPDC5	NAAA
ODC1	PLA2G5	ELANE	IDH1	CAPNS1
DLG4	HLA-DRB3	SIRT3	CDK14	ITGB3
DNPEP	MMP3	TRHR	SPRTN	CCNA2
HLA-DRB3	MMP2	GNPAT	HOTAIR	MMP9
ECE1	NTSR2	BIRC3	MICA	MMP7
EDNRA	CTSL	CDK2	CDK4	WDR5
EDNRB	PRSS1	HDAC6	CDKN1B	CASP1
ERAP1	PSMB2	FAP	YAP1	UBE2I
ERAP2	PSMB1	DPP7	CEBPA	CBX4
FNTA	PSMB5	ANPEP	UBD	OPRM1
FNTB	GLO1	FNTA	HPSE	OPRD1
FOLH1	PCSK6	CASP8	COPS5	OPRK1
FPR1	ELANE	RNPEP	CRP	HLA-DRB1
FURIN	SIRT3	KLKB1	CYP1A1	HDAC8
GHSR	BIRC2	GZMB	CYP1A2	HDAC11
GNPAT	TRHR	MMP8	CYP2B6	HDAC10
GRB2	GNPAT	ADAM8	CYP2E1	AVPR2
HPN	BIRC3	MMP1	ACE	NCOR2
HGFAC	CDK2	NOS2	AFP	PPIA
KLK3	FOS JUN	ITGAV	E2F1	CCND1
LNPEP	HDAC6	NRP1	EGF	PSEN2
MAGI3	PREP	CPB2	EGFR	RRM1
MMP17	FAP	CBX7	EGR1	HMGCR
MMP1	NR1H4	NAAA	EPHX1	STAT3
MMP2	DPP7	CAPNS1	EPO	SRC
MMP3	ANPEP	ITGB3	ESR1	SLC15A1
MMP8	GBA	CCNA2	EZH2	CBX8
MMP9	FNTA	FNTB	F2	MMP12
PCSK1	CASP8	MMP9	FASN	ITGA2B
MME	RNPEP	MMP7	FBP1	NCSTN
NOD1	KLKB1	WDR5	FOS	PSEN1
NOS1	GZMB	CASP1	MTOR	CDK4
NTSR1	MMP8	CPB1	GAPDH	F2RL1
NTSR2	HSD11B2	UBE2I	GJB1	MMP14
OPRD1	PRKCA	EPHX2	GLI1	CASP7
OPRK1	HSD17B3	CBX4	GLUL	MC4R
OPRL1	ADAM8	OPRM1	CD274	EDNRA
DDOST	MMP1	OPRD1	GSTM1	TGM2
PLA2G5	NOS2	PDYN	GSTP1	CTSS
F2R	ITGAV	TACR2	HGF	CTSH
F2RL1	P2RX7	FPR1	APEX1	PLG
PCSK5	NRP1	OPRK1	HSPA5	ITGB1
PCSK6	FUCA1	HLA-DRB1	HSPB1	ITGB5
PDYN	CPB2	KLK1	BIRC5	ST14
PGA5	CBX7	HDAC8	APOA1	TMPRSS6
PGC	NAAA	HDAC11	IFNA1	HPN
PRSS8	CAPNS1	HDAC10	IGF1	KDM1A
PSMB1	ITGB3	AVPR2	IGF1R	ITGA5
PSMB2	CCNA1	AVPR1A	FAS	SSTR2
PSMB5	CCNA2	NCOR2	IL6	F7
REN	FNTB	PPIA	CXCL8	PLAU
SLC15A1	MMP9	CCND1	IRS1	GSTK1
SLC15A2	DRD2	PSEN2	AR	LNPEP
SIRT1	MMP7	RRM1	JUN	AGTR2
SIRT2	FOS	TACR1	STMN1	GLUL
SPSB2	WDR5	CALCRL	MIR122	PTPN1
SSTR2	CASP1	ITGA4	MAGEA1	MMP13
ST14	CPB1	GHSR	MAT1A	MMP10
TLR2	UBE2I	HMGCR	MKI67	CA2
TMPRSS6	JUN	STAT3	MMP2	TPH1
TPP2	EPHX2	GRIA1	MMP9	PSMD8
UBE2I	CBX4	CPN1	NEK2	PSMD4
WDR5	OPRM1	QRFPR	NME1	PSMD7
XIAP	OPRD1	C3AR1	NOTCH3	PSMD2
CDY1B	PDYN	YARS	PDGFRL	PSMC3
APH1A	TACR2	MC3R	PKM	PSMC6
APH1B	FPR1	SRC	PLK1	ADRM1
CPN1	OPRK1	CHRND	PPARG	PSMD14
DPP7	MAPK1	PSENEN	AKR1B10	PSMD1
FPGS	HLA-DRB1	SLC15A1	RAC1	PSMA6
GRIK1	KLK1	CBX8	RB1	PSMB8
GRIK2	OXTR	MMP12	CCND1	PLAT
GSTA1	HDAC8	MMP17	ACTB	ITGA2
GSTK1	HDAC11	ITGA2B	CXCL12	PYGL
GSTM1	HDAC10	PGGT1B	SFRP1	GRIK1
ITGA2B	TUBB1	NCSTN	SLC2A1	CASP3
ITGB3	AVPR2	APH1A	SLC5A5	F11
MBOAT4	AVPR1A	PSEN1	SREBF1	SSTR1
MMP12	GHRL	APH1B	STAT1	SSTR3
NAALAD2	NCOR2	CDK4	AURKA	GRB2
NCSTN	GALR1	ECE1	TGFB1	CCKBR
NMUR2	GALR2	ERAP2	THY1	PPARG
PSENEN	PPIA	ERAP1	TLR4	PTPN2
PSEN1	CCND1	PSMB9	TNF	EDNRB
PSEN2	PSEN2	F2RL1	ARID1A	SSTR4
SIRT5	RRM1	MMP14	NR0B2	CARM1
SIRT3	TACR1	CASP6	RUNX3	PRMT1
YARS	CALCRL	CASP7	TNFSF10	SSTR5
TMPRSS11D	EPHA2	NPPA	CCNB1	KISS1R
TPSAB1	ITGA4	MC4R	SOCS3	GSTP1
PDF	GHSR	MC1R	CD34	GSTM1
CASP1	HMGCR	EDNRA	FGF19	GSTA1
CELA1	BACE2	TGM2	NAT2	KLK3
HMGCR	STAT3	CTSS	CEBPB	BRCA1
METAP2	SLC22A6	F10	ATG7	PIN1
CHRND	GRIA1	CTSH	LPA	HRH1
ADRM1	CPN1	TPSAB1	MAGEA3
AGTR2	QRFPR	PLG	MAGEC2
PAM	SOAT1	ITGB1	SCD
ASAH1	CETP	ITGB5	SOD2
BIRC3	UGCG	TPP2	TFPI2
BRCA1	C3AR1	ST14	IGF2BP1
BRS3	YARS	NMUR2	FOSB
C5AR1	MC3R	TMPRSS6	UHRF1
CACNA1B	SRC	HPN	HSPA9
CA2	SLC6A3	KDM1A	CCN1
CALCRL	ACKR3	ITGA5	PCK1
CASP4	CHRND	SSTR2	BCL2L1
CASP3	PSENEN	CTSK	SLC22A1
CASP6	SLC15A1	F7	BRAF
CASP7	CHRM3	PLAU	VIPR1
CASP8	BDKRB1	PROC	BTG2
CTSC	CBX8	P2RY12	AURKB
CTSE	MMP12	GSTK1	GDF15
CTSF	MMP17	LNPEP	KMT2B
CTSG	ADAM17	AGTR2	PCLAF
CTSV	MEN1	GLUL	CYLD
CPA3	ITGA2B	PTPN1	ENO1
CCKAR	PGGT1B	DHFR	MAD2L1
CCR3	NCSTN	MC5R	MCM2
CDK2	APH1A	MMP13	ATM
CMA1	PSEN1	MMP10	PRDX2
CSK	APH1B	CA2	TGFBR2
CTRB1	CDK4	TMPRSS11D	TOP2A
CTRC	ECE1	MAGI3	TYMS
DPP8	ERAP2	DGAT1	PTTG1
DPP9	ERAP1	LTA4H	CCR1
SLC1A2	PSMB9	TPH1	CYP17A1
SLC1A1	ENGASE	ITGB7	DPYD
TMPRSS15	MAPK8	METAP2	ACSL4
EPOR	F2RL1	SEM1	TPX2
F13A1	MMP14	PSMD8	KIF4A
F11	CASP6	PSMD4	RACGAP1
F7	CASP7	PSMD13	KIFC1
F10	LCK	PSMD7	KMT2A
FCER2	NPPA	PSMD11	PGK1
CCKBR	MLNR	PSMD12	RARA
SLC2A4	MC4R	PSMD3	ROBO1
GRIA1	MC1R	PSMD2	E2F8
GSTP1	EDNRA	PSMC5	MELK
HDAC1	TGM2	PSMC3	CDH13
HDAC6	CTSS	PSMC6	CDCA5
HPGDS	FDFT1	PSMC4	ADRA1A
EPHX2	F10	PSMC1	GHR
IL1B	CTSH	PSMC2	ACACA
ITGA4	TPSAB1	ADRM1	HOXA13
ITGB1	PLG	PSMD14	MPO
ITGB7	ITGB1	PSMD1	MYBL2
KDM1A	ITGB5	PSMB7	NFKBIA
KEAP1	TPP2	PSMB4	PRDX1
KISS1R	ST14	PSMB3	ACOX1
KLK1	NMUR2	PSMB11	DEPDC1
KLK4	TMPRSS6	PSMB10	PBK
KLK5	HPN	PSMA8	RRM2
KLK7	KDM1A	PSMA6	CA2
KLKB1	F3 F7	PSMA5	CD276
KLK8	ITGA5	PSMA4	AXIN2
KYNU	SSTR2	PSMA3	IRS2
SLC7A5	CTSK	PSMA2	IQGAP1
LGMN	F3	PSMA1	PRC1
GLO1	F7	PSMB6	CD5L
LTA4H	PLAU	PSMB8	CD163
MNAT1	PROC	PLAT	ISG15
MC3R	P2RY12	ITGA2	CDC20
MC4R	ITGB5 ITGAV	FPGS	CDC25C
MDM4	GSTK1	PYGL	CDKN2C
MMP10	LNPEP	GRIK1	NDC80
MMEL1	AGTR2	GRIK2	CEBPD
MMP11	GRK2	CASP3	IGF2BP3
MMP13	GLUL	PPM1B	ESM1
MMP14	AGTR1	F11	CYP2C8
MMP7	PTPN1	SSTR1	DCN
MC1R	DHFR	SSTR3	FGF4
NAAA	TNF	GRB2	PDIA3
PCSK2	ITGB6	CCR3	HMGCR
TACR1	IDE	CCKBR	IL1RN
TACR2	MC5R	PPARG	IRF2
TACR3	MMP13	TMPRSS15	MT1A
NMBR	MMP10	CCKAR	MLXIPL
GRIN2A	PLK1	PTPN2	NUSAP1
GRIN2B	CA2	EDNRB	YTHDF2
GRIN1	CA1	DPP8	PDK4
NMUR1	MET	DPP9	PHB
NPFFR2	ALK	SSTR4	CEP55
NPFFR1	ROCK2	CARM1	NCAPG
NPY1R	ADRB3	PRMT1	CSMD1
NPY4R	TMPRSS11D	SSTR5	MIR539
OPRM1	MAGI3	CELA1	SSX1
PADI1	IKBKB	GART	MIR615
PADI2	DGAT1	KISS1R	TTK
PADI3	JAK1	GSTA2	ZFP36
PADI6	LTA4H	GSTP1	ARHGEF39
PADI4	TPH1	GSTM1	FCN3
PCSK7	ITGB7	GSTA1	SOCS2
PEPD	METAP2	DDOST	EXO1
PIN1	SEM1	SPSB2	TRIP13
PLG	PSMD8	TACR3	DLGAP5
PPARG	PSMD4	NPFFR1	KIF14
PPM1B	PSMD13	NPFFR2	MIR885
PROC	PSMD7	KLK3	TROAP
PSMC1	PSMD11	NPY4R	FST
PSMC3	PSMD12	BRCA1	CAP2
PSMC6	PSMD3	PIN1	CENPF
PSMC4	PSMD2	HRH1	LYVE1
PSMC5	PSMC5		UBE2C
PSMC2	PSMC3		ADAMTS13
PSMA1	PSMC6		ADRA2B
PSMA2	PSMC4		RCAN1
PSMA3	PSMC1		ECT2
PSMA4	PSMC2		SKA1
PSMA5	ADRM1		FCN2
PSMA6	PSMD14		FGF3
PSMA7	PSMD1		ASPM
PSMB10	PSMB7		MTBP
PSMB11	PSMB4		UBE2T
PSMB3	PSMB3		HMGB2
PSMB4	PSMB11		HOXA10
PSMB6	PSMB10		MT1E
PSMB7	PSMA8		MT1F
PSMB9	PSMA6		GMNN
PSMB8	PSMA5		ANLN
PSMD12	PSMA4		HJURP
PSMD11	PSMA3		RPS6KA3
PSMD13	PSMA2		SLC2A2
PSMD14	PSMA1		SREBF2
PSMA8	PSMB6		BUB1
PSMD1	PSMB8		BUB1B
PSMD2	CCR8		UCHL1
PSMD3	PLAT		KIF18A
PSMD4	ITGA2		BCO2
PSMD6	TBXAS1		TAGLN2
PSMD7	SLC6A1		TRIM24
PSMD8	KIF11		APLN
PTPN1	GNRHR		CCNB2
PTPN2	CASR		SLIT2
PTPN9	SORT1		ADAMTS1
PTPRA	FPGS		CDC6
PTPRB	SLC10A2		CENPA
PTPRC	CDK9		CENPE
PYGL	ADRB1		VASN
QRFPR	PYGL		ADH4
RRM1	MAPK14		IQGAP3
SEM1	DOT1L		COMT
SIGMAR1	MAP2K7		CTSD
ST3GAL1	GRIK1		CYP4A11
SRC	GRIK2		EGR2
SSTR1	GRIK3		FABP5
SSTR3	CASP3		FANCD2
SSTR4	PPM1B		CPEB3
SSTR5	PIM1		GDF2
STAT6	PIM2		GNAO1
TERT	PIM3		SFN
TGM2	F11		FLVCR1
F2	EGFR		PYCARD
PLAT	GSK3B		GYS2
TPH1	CXCR3		ANXA4
PRSS1	CDK6		HGFAC
TYR	SSTR1		HOXD9
PLAU	SSTR3		IL1RAP
AVPR1A	NMT1		ASPG
XPNPEP1	HCAR2		LIFR
XPNPEP2	KCNH2		ME1
BHMT	GRB2		MVK
SLC1A3	CCR3		NNMT
F12	CCKBR		HERC5
HAGH	PPARG		ZDHHC2
GPR139	TMPRSS15		CLEC1B
GRIA3	PPP5C		GTSE1
GSTA2	PPP1CA		DTL
HDAC11	PPARA		PDGFB
HDAC10	HSP90AA1		PITX1
HDAC8	JAK2		TCIM
IL2RA	CCKAR		KIF15
ITGAV	PTPN2		KMT2C
ITGB8	APP		CCL14
NCOR2	EDNRB		BID
NOD2	SLC5A2		HHIP
PARP3	CA12		SHH
PTPN6	CA9		TALDO1
PRSS3	UTS2R		TCF19
TH	DPP8		TSC1
CASP10	DPP9		NR1H2
ADAM8	JAK3		WDR76
NOS3	ERBB2		FAM83D
NRP1	CYP26A1		CDCA3
OTC	SSTR4		NUF2
TMPRSS2	SETD2		MARCO
PRKACA	CARM1		CBR1
NOS2	SETD7		INPP4B
CDK4	PRMT1		DIRAS3
RARS	GPR142		PKMYT1
GLUL	SSTR5		KIF23
HRH1	CSNK2A1		CXCL14
HRH2	CELA1		KIF20A
HRH3	CACNA1H		ERP29
HRH4	ITGA3		ZWINT
PGGT1B	DNMT3B		PARK7
HRAS	GPR34		GPR182
HARS	CSNK2A2		VSIG4
TRHR	KARS		THEM4
GRPR	GART		JDP2
DHFR	SYK		COL15A1
CASP2	ADRB2		UROC1
DPP4	TYMS		CP
ELANE	ADORA1		CRHBP
FKBP1A	ADORA2A		TTC36
FKBP5	HSP90AB1		CSPG4
GZMB	AURKA		BMPER
PRCP	ADORA3		OIT3
PLK2	EGLN2		ECM1
PPIA	EGLN1		CELSR3
STAT3	EGLN3		NLRC3
MARS	TBXA2R		SKA3
TGM1	PIK3CA		SCAP
AVPR1B	SLC46A1		CEP131
CYP51A1	FOLR1		NCAPH
P2RY12	FOLR2		GNAZ
FAP	PDE5A		SLC25A47
ADA	PDGFRB		HMMR
RPS6KA4	KISS1R		APOF
ASH2L	PARP1		APCS
KMT2A	ALOX5AP		LINC00221
RBBP5	GSTA2		RND3
MC5R	GSTP1		MAGEA6
PRMT1	GSTM1		MAPT
CARM1	GSTA1		MT2A
ITGA5	DDOST		ACLY
ITGB5	SPSB2		TONSL
ABCC2	TACR3		ACO2
TXNRD1	NPFFR1		HAO2
PPID	NPFFR2		CFP
TAS1R1	KLK3		MED1
GART	MLX		LRRC1
DGAT1	PRLR		MCM10
AVPR2	NPY4R		STAB2
ITGA2	SPHK1		DEPDC1B
	CHRM5		PTH1R
	BRCA1		MTUS1
	PIN1		RPS6
	HRH1		CCL3
			TGM3
			TH
			TST
			C9
			UMPS
			VCAM1
			ZIC2
			ZNF23
			CENPM
			EPS8L3
			KDM8
			CHAF1B
			RTP3
			TATDN1
			MFSD2A
			ZIC5
			EIF3H
			CCNA1
			ARHGAP11A
			DNAJC6
			CDKN1A
			TRAIP
			CLEC4M
			TACC3
			ATP5PD
			NKILA
			COLEC10
			CETP
			LILRB5
			KIF2C
			INMT
			RNF157
			ADD1
			DCAF4L2
			PPP4R3C
			KIF18B
			CCBE1
			CKAP2L
			CDCA2
			DBH
			AKR1C2
			OLFML2A
			COX7B2
			DNASE1L3
			DNMT1
			DNMT3A
			DNMT3B
			ENG
			AKT2
			ETFA
			FDFT1
			FHIT
			PHLDA1
			GABRD
			PAMR1
			OLFML2B
			GPM6A
			WDR62
			EHD3
			HIF1A
			HNF4A
			HSD3B2
			CLEC4G
			IGBP1
			IGFALS
			APRT
			IL10
			INSR
			ITIH3
			FAM111B
			KCNN2
			KIF11
			CENPW
			SLC22A10
			FAM180A
			LCAT
			LETM1
			C14orf180
			MIR106B
			MIR145
			MIR195
			MIR93
			MIR96
			SMAD2
			SMAD4
			MSH5
			ORC1
			PCNA
			AADAT
			CYP39A1
			PLAC8
			MBTPS2
			PGD
			SERPINA4
			PKP1
			PLAU
			PPARA
			TMEM70
			PPP1R1A
			CDCA8
			FANCI
			NEIL3
			LRRC59
			ASF1B
			EAF2
			PLXDC1
			CLTRN
			SPC25
			MIR520B
			GPR158
			GBA3
			PYGL
			PZP
			RRM1
			CSRNP1
			SLC26A6
			XAGE1B
			FAM72B
			TFRC
			TK1
			INS-IGF2
			UBE2E2
			CENPU
			DIPK2B
			FBXL18
			MOGAT2
			TEDC2
			COL18A1
			CDT1
			CDC45
			PITPNM3
			PLVAP
			CASP3
			ANGPTL6
			MRO
			SRPX
			ZIC4
			RAD54L
			CNDP1
			RSPO3
			ADGRG7
			CNTNAP4
			TSLP
			PNPT1
			MBTPS1
			FATE1
			CCNF
			TICRR
			USP2
			TIMD4
			LRAT
			PRDX6
			GINS1
			KBTBD11
			CDH1
			MIR18A
			SRF
			RGN
			TEK
			CASP9
			TXNIP
			CADM1
			FOXP1
			ABCC3
			G6PD
			HNRNPD
			AKR1B1
			MME
			LPAR1
			HNRNPA2B1
			IL6ST
			MIR25
			ING3
			SHC1
			CAD
			CTSB
			ABCA1
			EP300
			GJB2
			MCM7
			C3
			CSK
			HPRT1
			MIR181C
			ASNS
			COX1
			XDH
			MTHFD2
			CTSL
			FTH1
			PPAT
			SAV1
			SRSF1
			DLC1
			CARM1
			JAG1
			ALDOC
			KIF1B
			G6PC
			MCM9
			GC
			HFE
			HLA-A
			JAK2
			EPCAM
			MLH1
			MSH2
			MST1
			ND5
			NFE2L1
			PFAS
			POLG
			UACA
			PPP1R9A
			TCF4
			VAV1
			PNPLA3
			CAPN3
			GMPS
			FGFR1
			NRAS
			HLA-DPB1
			HLA-DQB1
			ABCB11
			FAH
			IDH2
			H19
			HLA-DQA1
			FASLG
			IL12A
			TLL1
			SLC25A13
			PCDH9
			RXRA
			BMP2
			AHCY
			F5
			SF3B1
			HMBS
			IRF5
			BMPR1A
			CASP10
			TRIM31
			CREBBP
			GRIK1
			MSH6
			HLA-DPA1
			PMS1
			PMS2
			SEMA4A
			C2
			TNFSF15
			CD24
			TMED7-TICAM2
			KLRC4-KLRK1
			COMMD3-BMI1
			RASGRP1
			CDK2
			ADAM10
			LOC102724197
			CDKN1C
			CDKN2B
			AKR1A1
			NDRG1
			CEACAM5
			CIB1
			ZNRD2
			AHSA1
			KHDRBS1
			DCTN6
			MTCO2P12
			LILRB1
			SUB1
			SF3B2
			IL24
			LOC110806263
			CHEK1
			RASSF1
			CISH
			H3P23
			H3P10
			CLU
			CCR6
			ABCC2
			KLF6
			SLCO6A1
			COX8A
			CPOX
			CRK
			PARP1
			MAPK14
			PWAR1
			CCN2
			CTLA4
			CYP3A4
			CYP21A2
			NQO1
			AGT
			E2F3
			AHR
			ELANE
			ELAVL2
			EPAS1
			EPHB2
			ERBB2
			ERCC2
			AKT1
			FBL
			ALB
			F2R
			ALDH2
			PTK2B
			FGF2
			FGFR4
			ZHX2
			FAN1
			KLRK1
			DKK1
			FOXO1
			PEG10
			FOXO3
			TBC1D9
			FLT1
			SULF1
			FN1
			SIRT3
			SIRT1
			BRD4
			TNPO3
			SMUG1
			NUP62
			SLC37A4
			GABPA
			SAMM50
			RNF19A
			POLDIP2
			SLC17A5
			GGT1
			MLH3
			PDCD4
			HPGDS
			GNA12
			GNAS
			ABO
			IFNL3
			NEAT1
			ANGPT1
			MIR7-3HG
			ANGPT2
			GPR35
			GPT
			GRN
			SETD2
			GSK3B
			GSTM2
			GSTT1
			GTF2H1
			ANXA2
			HDAC1
			HDAC2
			HDGF
			HK2
			HLA-DQA2
			HLA-DQB2
			HLA-DRB1
			HMGB1
			HMOX1
			FOXA2
			HP
			HSF1
			HSPA4
			XIAP
			HSP90AA1
			HSPG2
			APOB
			ICAM1
			IFI27
			IFNA13
			IFNG
			MACC1
			IGFBP1
			IGFBP3
			TICAM2
			IL1B
			IL2
			IL12RB1
			IL17A
			IL18
			ISG20
			ITGA5
			ITGB1
			JAK1
			GSTK1
			AREG
			MALAT1
			KDR
			ARG1
			KRT19
			LDLR
			LEP
			LGALS1
			LGALS3BP
			LGALS9
			MIRLET7C
			MIR10B
			MIR125A
			MIR126
			MIR137
			MIR139
			MIR140
			MIR141
			MIR142
			MIR143
			MIR144
			MIR146A
			MIR148A
			MIR149
			MIR155
			MIR17
			MIR182
			MIR192
			MIR193A
			MIR199A1
			MIR199A2
			MIR200A
			MIR203A
			MIR204
			MIR21
			MIR214
			MIR22
			MIR221
			MIR223
			MIR224
			MIR23A
			MIR23B
			MIR26B
			MIR27A
			MIR29A
			MIR31
			MIR34A
			MIR34B
			SMAD3
			SMAD7
			MAT2A
			MBL2
			MCL1
			MDK
			MDM2
			MFAP1
			MGMT
			MICD
			MMP1
			MMP7
			MMP14
			ABCC1
			MIR338
			ASPH
			ASS1
			COX2
			MTHFR
			NFKB1
			NOTCH1
			NOTCH2
			MIR375
			MIR424
			OGG1
			PAEP
			SERPINE1
			IL22
			FOXP3
			TMED7
			DCTN4
			GOLM1
			PDCD1
			SIRT6
			PDGFRA
			GDE1
			WWOX
			PECAM1
			PIK3CB
			PIK3CD
			PIK3CG
			PIN1
			TM6SF2
			PLG
			POU2AF1
			UGT1A7
			POU5F1
			PTPA
			FBXW7
			LAPTM4B
			MEG3
			PRKAA1
			PRKAA2
			PRKAB1
			PRKAR1A
			CMTR2
			PRKCD
			MAPK1
			MAPK3
			MAPK8
			MAP2K7
			EIF5A2
			SLC12A9
			ACKR3
			PSMD9
			PSMD10
			SALL4
			MIR490
			NDRG2
			MIR499A
			SEMA6A
			PTPN6
			BAX
			PVT1
			RAF1
			BCL2
			RELA
			GAS5
			ROS1
			HCC
			RPS20
			S100A9
			SERPINB3
			CCL2
			CCL5
			CCL20
			GOLPH3
			POU5F1P3
			POU5F1P4
			HLA-DPA2
			GORASP1
			SMYD3
			BMI1
			WNK1
			BMP4
			UCA1
			SLC6A2
			SLC10A1
			SNAI2
			SNAI1
			SOAT1
			SOX2
			SOX9
			SP1
			SPARC
			SPIB
			SPINK1
			SPP1
			SST
			STAT3
			STK11
			BSG
			SYT1
			ADAM17
			TAZ
			TCF7L2
			ZEB1
			THBS1
			TIMP1
			TIMP3
			TLR2
			TLR3
			TP53BP2
			TP73
			HSP90B1
			TTR
			MAGED4
			DNLZ
			HULC
			TWIST1
			UROD
			VDR
			VEGFA
			VIM
			WNT5A
			XIST
			XRCC1
			XRCC3
			CA9
			CXCR4
			FSD1
			MMEL1
			SLC52A2
			AIMP2
			LIN28A
			NANOG
			HMGA2
			MAGED4B
			FZD7
			ARHGAP24
			FSD1L
			CASR
			CAT
			HAVCR2
			LGR5
			CAV1
			SOCS1
			DYNLL1
			BECN1
			HDAC3
			PROM1
			CCK
			NR1I2
			SPHK1
			SQSTM1
			MBD2
			TM4SF5
			STARD13
			MTA1
			CNOT9
			OSMR
			GGTLC1
			XPR1
			MTDH
			KLF4
			ADIPOQ
			COX5A
			GRAP2
			TJP2
			ABCG2
			ATG5
			CHD1L
			CD44
			HDAC9
			CD151
			KEAP1
			ZEB2
			DLEC1
			NR1I3
			HDAC6
			SYCE1L
			CCAT1
			ABCB6
			CDH17
			TRIM13
			PRMT5
			MRPL28
			AZIN2
			H3P9
			CLTC
			ADM
			CSF2
			CXADR
			DECR1
			AGER
			FOLH1
			SND1
			GLB1
			GLS
			NXT1
			HLF
			GADL1
			APOE
			IL1A
			IL2RA
			CXCL10
			IRF1
			CD82
			LASP1
			LCN2
			LINC01194
			MIR100
			MIR130B
			MIR152
			MIR200B
			MIR205
			MIR206
			MIR210
			ARR3
			MIR222
			PIM3
			MDM4
			ZFAS1
			MT1G
			MT1M
			MYD88
			GADD45B
			EGFL7
			SERPINF1
			TLR9
			POU2F1
			SULF2
			EIF2AK2
			PNPLA2
			KLHL1
			CIP2A
			PTPN11
			S100A4
			CRNDE
			SIX1
			CXADRP1
			GGTLC5P
			SPG7
			SRC
			SRY
			STAT5B
			TGFBR1
			GGTLC3
			POTEF
			GGT2
			CCR2
			TXN
			GGTLC4P
			VPS51
			WNT1
			RECK
			TNFRSF10B
			WNT3A
			HSPB3
			LATS1
			ROCK2
			CD47
			CDC25A
			SNHG16
			TSPAN1
			CDK6
			NET1
			PPARGC1A
			CKS1B
			CCR7
			ADH1B
			RMDN2
			EPHA2
			EIF4E
			MARK2
			ETS1
			KDM1A
			CASC2
			WWTR1
			IL37
			ANPEP
			NR4A1
			BIRC3
			HSPB2
			IFNA2
			IFNB1
			IGFBP7
			ITGAV
			LIN28B
			LOX
			MIR15B
			MIR19A
			MIR20A
			MIR215
			MIR30A
			MMP3
			MRC1
			MIR133B
			MIR148B
			MIR340
			MUC1
			ODC1
			PAK1
			PRKN
			RMDN1
			ING4
			PML
			POLD1
			POMC
			RMDN3
			SYBU
			PRKCA
			PROX1
			MIR363
			MIR451A
			MIR497
			MIR503
			ROCK1
			CLIP1
			SNHG6
			FRTS1
			SMARCA2
			SMARCA4
			SMN1
			SMN2
			SOX4
			STAT5A
			TGFBI
			TIMP2
			TM7SF2
			EZR
			CLIP2
			WEE1
			XBP1
			YY1
			YWHAZ
			ZNF148
			PRDM2
			KMT2D
			TNFRSF10A
			CD68
			CD81
			MFN2
			CDC42
			MIR1246
			HOTTIP
			SPRY2
			POSTN
			PRDX3
			CTHRC1
			CRYZ
			CTAG1B
			CYP2C19
			GRK2
			DDX3X
			DNASE1
			EIF4EBP1
			F2RL1
			ALDH1A1
			ABCA4
			FUT8
			GAB1
			LATS2
			GFER
			GH1
			AGO2
			CXCL1
			H2AX
			HNRNPA1
			IL4
			IL15
			IDO1
			JUNB
			KIT
			LDHA
			LEPR
			LGALS3
			LOXL2
			LRP6
			MIR106A
			MIR130A
			MIR150
			MIR15A
			MIR183
			MIR196A2
			MIR219A1
			MIR29C
			MIR326
			MIR331
			NPM1
			PEBP1
			LEF1
			SIRT7
			PPIA
			PRPF38B
			MIR449A
			ACSS2
			PTCH1
			MIR485
			MIR494
			IL21
			UPF1
			MIR483
			CXCL5
			SDC1
			FNDC3B
			BNIP3
			SYK
			KLF5
			TIAM1
			TNFRSF1A
			TRAF6
			TXNRD1
			VTN
			XRCC5
			TET1
			IFT88
			SLC7A5
			NCOA3
			SESN2
			IKBKG
			TNFRSF6B
			NRP1
			CFLAR
			CLDN1
			SLC6A5
			PPIG
			APOBEC3B
			AKT3
			CDKN2B-AS1
			HDAC5
			DNM1L
			EBI3
			CDK5
			PAK4
			RACK1
			SPINT2
			CXCR6
			WIF1
			CYTOR
			NLRP3
			CKS2
			H4-16
			CREB1
			CTNND1
			DAB2IP
			CYP2A6
			CYP2C9
			CBLL2
			CYP19A1
			TIMM8A
			DUSP1
			AGTR1
			EPHA3
			EPHB6
			ERCC1
			ESR2
			ATF6
			SPEN
			DICER1
			SNHG1
			ALK
			CTAG1A
			IL27
			BRMS1
			PRPF31
			DGCR5
			NUPR1
			GJA1
			BBC3
			DKK3
			SGSM3
			GLI2
			MAT2B
			SLCO1B3
			ATAD2
			GSN
			FOXA1
			BIRC2
			HTC2
			CXCR2
			ILF3
			AQP9
			JUND
			KPNA2
			KRT7
			RHOA
			ST20
			ARNT
			CYP4F3
			MIRLET7B
			MIR107
			MIR132
			MIR185
			MIR217
			MIR302A
			MIR33A
			MIR98
			MIR17HG
			MEN1
			MGAT5
			MICB
			CXCL9
			MMP13
			MIR370
			MSH3
			MYCN
			ATF3
			NOS2
			NOTCH4
			YBX1
			MIR383
			MIR423
			NOX4
			TNFRSF12A
			PDGFRB
			PDK1
			PIM1
			ATP7B
			PON1
			DLL4
			PINX1
			TUG1
			VPS53
			MIR429
			H4C15
			PRKDC
			MAPK9
			MIR491
			MIR500A
			PTPN1
			MOK
			RARB
			PLAAT4
			RASA1
			RET
			RPL36A
			MIR486-1
			RPS6KB1
			BDNF
			SERPINB4
			CEACAM1
			BHMT
			CCL4
			ST6GAL1
			MARCKSL1
			SMARCA1
			SOX1
			TAT
			MIR638
			TFCP2
			TFR2
			UBE2N
			VIP
			CNBP
			DEK
			MUL1
			GALNT14
			TNFAIP8L2
			VTCN1
			MAP1LC3B
			MLRL
			H4C9
			H4C1
			RASSF5
			H4C4
			H4C6
			H4C12
			H4C11
			H4C3
			H4C8
			H4C2
			H4C5
			H4C13
			H4C14
			MIR22HG
			RUNX2
			URI1
			RIPK1
			FUBP1
			BCL10
			CCNG1
			ARTN
			DCLK1
			CD80
			FOXQ1
			MIR876
			BCL2L11
			MIR1271
			SPRY4-IT1
			PCAT1
			LINC-ROR
			IFNL4
			CDK9
			CDK2AP2
			CDR1-AS
			KLF2
			EBP
			USP39
			PLK4
			KDM5B
			KCNQ1OT1
			RPP14
			CORO1A
			PTP4A3
			CHI3L1
			KLF8
			MGLL
			H3P8
			H3P47
			ALPK2
			SERPINA3
			CCR5
			HSPB6
			RBM45
			COL11A2
			CKS1BP7
			IL23R
			COMMD7
			CYP7A1
			ATN1
			EEF1A1
			EFNA1
			ELK1
			EYA4
			ERN1
			ETS2
			F3
			FABP4
			ALDH3A1
			FBN2
			HOXA11-AS
			FGFR3
			FGFR2
			FGL1
			FOXC1
			SMG1
			FLT4
			SIRT5
			ALOX5
			FUT6
			PCSK9
			PRDX5
			CHD5
			HCA1
			GLS2
			GLO1
			GPI
			SNHG15
			SCARA5
			GPX1
			LAMTOR2
			SLC25A5
			ANXA3
			ANXA5
			ANXA7
			HMGA1
			IFNA5
			APOC3
			IFNAR2
			IL6R
			IL11
			IL12B
			AQP3
			INS
			ITGA6
			ITIH4
			KRT18
			LAG3
			LAMC1
			LECT2
			LIF
			MIRLET7G
			MIRLET7I
			MIR101-1
			MIR10A
			MIR27B
			MIR30E
			MIR320A
			MIR99A
			MAP3K5
			MMP12
			MIR151A
			MIR330
			MIR335
			MIR372
			SERPINC1
			ATF4
			NCAM1
			MIR378A
			OPRM1
			P2RX7
			REG3A
			ANGPTL4
			PCYT1A
			ZMYND10
			IL23A
			SF3B6
			RAB23
			PIK3R1
			MIR4435-2HG
			ERRFI1
			XAF1
			NAT10
			URGCP
			MAP2K1
			DIABLO
			MIR493
			MIB1
			BCAT1
			RAD51
			RARRES2
			RBL2
			REG1A
			REN
			RNASE3
			BCL9
			OPN1SW
			SET
			ATG3
			SHBG
			SIAH1
			SLC1A5
			SLC4A1
			SNHG20
			BMP7
			FSCN1
			MIR542
			TAGLN
			MAP3K7
			MIR590
			MIR613
			TGM2
			TSPO
			TKT
			TLN1
			VCP
			VWF
			WT1
			XRCC4
			MZF1
			CALCR
			WLS
			PREX2
			CALR
			SOX7
			SNHG3
			AFAP1-AS1
			FOXD2-AS1
			RGS5
			NKD1
			CBS
			ADAM9
			DLK1
			IL18R1
			PER3
			CCNA2
			SPAG9
			IL33
			MSC
			PIWIL1
			CD36
			BAG3
			MACROH2A1
			CD40
			MTSS1
			NUAK1
			SCO2
			MIR877
			MIR543
			MIR1247
			LINC01672
			OCLN
			NAMPT
			PSMD14
			CDK7
			SF3B4
			ADAR
			KAT5
			CERNA3
			AGR2
			SLCO1B1
			IGF2BP2
			CFTR
			FTCD
			RUVBL2
			FGL2
			SMR3B
			GADD45G
			EHMT2
			NUDT21
			FOXN3
			CHKA
			CHEK2
			CHRM3
			COL1A1
			OSCP1
			COL1A2
			KCNH8
			CPT2
			DYNLL2
			CSF1
			CSF1R
			E2F7
			VCAN
			CSTB
			HJV
			KLB
			CYP2J2
			CYP3A5
			CYP27A1
			DACH1
			DDIT3
			DDX53
			TYMP
			ECHS1
			S1PR1
			EDN1
			EDNRA
			CTTN
			ERBB3
			ERBB4
			VWCE
			ZEB1-AS1
			FCGR3A
			FCGR3B
			ATF5
			MMRN1
			SIRT2
			PHF8
			ATG4B
			PHLPP1
			USP22
			KCNH4
			RYBP
			AMACR
			SLC7A11
			SGK3
			FRZB
			NR5A2
			ALPP
			FUT1
			FUT4
			FGF21
			GNL3
			USP21
			GCLC
			ANG
			CXCL17
			LYPD5
			GRB2
			NR3C1
			GSTA1
			ANXA1
			HDLBP
			HIC1
			HINT1
			HK1
			HLA-C
			HLA-G
			HNRNPC
			HOXB7
			HOXB9
			HPN
			HES1
			HSD17B13
			IFNAR1
			IKBKB
			TNFRSF9
			AQP5
			INPPL1
			IRAK1
			ITGA2
			ARAF
			NCR3LG1
			KIR3DL1
			KNG1
			KRT8
			LTA
			ARNTL
			MIR127
			MIR129-2
			MIR136
			MIR191
			MIR196A1
			MIR199B
			MIR211
			MIR212
			TACSTD2
			MIR296
			MIR29B1
			MIR29B2
			MIR301A
			MIR7-1
			MIR7-2
			MIR7-3
			MXD1
			SMAD1
			MCAM
			CD46
			MEF2A
			MEF2D
			KITLG
			MIF
			MIR342
			MIR346
			MIR367
			MIR374A
			MIR196B
			MST1R
			MT1H
			MT1X
			MTAP
			NUDT1
			NCL
			NEDD8
			NEDD9
			NF2
			NME2
			NOS3
			CCN3
			PNP
			NT5E
			NTS
			MIR377
			MIR384
			MIR425
			P2RX5
			DUXAP9
			DUXAP10
			DELEC1
			PBX3
			PCK2
			NDUFA13
			LINC00328
			DCDC2
			EEF1AKNMT
			PFKFB3
			PGF
			PLA2G1B
			PLA2G4A
			PLAT
			PRRX1
			UGT1A9
			PPARD
			CASZ1
			PPM1A
			ATG16L1
			AVP
			YY1AP1
			ZNF654
			ASAP3
			PRKCB
			HDAC8
			APOM
			MYDGF
			AZGP1
			TP73-AS1
			PTBP1
			DANCR
			PTGER1
			PTGER4
			AICDA
			MIR362
			MIR452
			MIR511
			MIR517A
			MIR501
			MIR506
			XPO5
			PCDH10
			MRTFA
			ANKRD36B
			PTPN13
			PXN
			RAB1A
			RBP4
			RFX1
			ALX4
			SNORD15A
			MIR455
			RPS15A
			S100A8
			SAI1
			SATB1
			CCL15
			XCL1
			SDC2
			TINAGL1
			HEPN1
			SFRP2
			XPO4
			BLVRB
			SHMT2
			SLC5A2
			SLC6A8
			BMP6
			HNRNPA1P10
			SOX12
			SRD5A2
			SSTR2
			STC1
			STK3
			TBX3
			HNF1B
			TCF3
			MIR589
			MIR608
			MIR92B
			BTG1
			TEAD1
			TEP1
			TERF2
			TFF3
			TGFB1I1
			TGFB2
			TJP1
			NR2C2
			CCT3
			MIR650
			UBE2I
			UCP2
			UGCG
			UGP2
			UGT1A
			UCK2
			USF1
			VHL
			XPC
			ZFX
			DDR1
			USP7
			NUP37
			MBOAT7
			BIRC7
			NR4A3
			ASRGL1
			MUS81
			CDK5RAP3
			USP5
			ACTN4
			TXNDC5
			CASP1
			MAD1L1
			SARNP
			PLPP5
			SNORD35B
			HINT2
			OGT
			PIK3R3
			CBX4
			SNORD14B
			SNORD14C
			SNORD14D
			SNORD14E
			BHLHE40
			STC2
			TP63
			CCND2
			CCND3
			MPZL1
			CCNH
			SLC16A4
			SLC16A3
			ISX
			LPAR2
			IL32
			CD14
			KL
			FOXP2
			GSTO1
			AIM2
			TBPL1
			RBM39
			KIF20B
			CD40LG
			AKAP12
			HDAC4
			SETDB1
			UBAP2L
			MVP
			CDH2
			MIR675
			SRA1
			MIR298
			MIR300
			MIR744
			MIR665
			MIR873
			MIR216B
			MIR940
			MIR874
			MIR889
			MIR760
			BCL2L10
			CASC11
			MIR1275
			MIR1269A
			MIR1180
			ZEB2-AS1
			MIR718
			LINC01093
			DDX11-AS1
			MINCR
			SMC4
			TMX2-CTNND1
			LRPPRC
			TRIM28
			LPAR6
			PSME3
			MSLN
			ABCC4
			GATD3B
			CBSL
			TP53COR1
			SEMA3A
			LINC01287
			TUBA1B
			CDR1
			IFITM3
			SPON2
			CLEC10A
			CAP1
			ANP32B
			WSPAR
			CCT4
			SPAG5
			SIRT1-AS
			CTCF
			CD226
			DLL3
			CFL1
			NFAT5
			PLAC1
			NEK6
			CEACAM3
			PPP1R13L
			CEACAM7
			UTS2
			STIP1
			CKAP4
			PIM2
			NUS1P3
			WWP1
			CDC37
			PTENP1
			IL17F
			ZNF689
			NUS1
			CMTM5
			CLCN3
			SPPL3
			ADH1A
			ADH1C
			CNN1
			CNR2
			ADH5
			COMP
			MAP3K8
			CPE
			CLDN4
			CLDN3
			CLDN7
			CPS1
			VPS37A
			UBXN2B
			ATF2
[truncated: 3,824 more rows]
