# Supplementary material for: The epitome of tailor-made short positively charged peptides against HCC via integrated pharmacology
Source: J Transl Med. 2024 Mar 15;22:279. doi: 10.1186/s12967-024-05087-w (PMC10941355; doi:10.1186/s12967-024-05087-w)
Supplement: Supplementary file 3 — Additional file 3: Table S3. The degree of value on targets. [file 12967_2024_5087_MOESM3_ESM.xlsx]

## Sheet: Sheet1
Table S3: The degree of value on targets.
No.	Target	Degree of Value	No.	Target	Degree of Value
1	MMP9	46	66	MMP10	10
2	CASP3	44	67	MMP8	10
3	SRC	44	68	NOS2	10
4	STAT3	44	69	PRMT1	10
5	CCND1	40	70	SIRT3	10
6	MMP2	34	71	CBX8	9
7	SIRT1	34	72	CPB2	9
8	PPARG	31	73	GZMB	9
9	PLG	30	74	ITGB5	9
10	ITGB1	29	75	KLK3	9
11	HDAC1	28	76	PTPN1	9
12	CTSB	27	77	UBE2I	9
13	PLAU	25	78	TGM2	9
14	ACE	24	79	CARM1	8
15	CASP8	23	80	GSTP1	8
16	F2	23	81	HDAC10	8
17	CTSL	22	82	HLA-DRB1	8
18	MMP3	22	83	MMP12	8
19	REN	22	84	WDR5	8
20	BRCA1	21	85	CBX4	7
21	CTSD	20	86	HLA-A	7
22	ITGA2B	20	87	RRM1	7
23	KDM1A	20	88	CTSH	6
24	MMP14	20	89	EDNRA	6
25	FURIN	19	90	F11	6
26	ITGB3	19	91	OPRM1	6
27	XIAP	19	92	PTPN2	6
28	CCNA2	18	93	PSEN2	6
29	CDK2	18	94	TMPRSS6	6
30	MMP1	18	95	AGTR2	5
31	MMP7	17	96	FAP	5
32	NCOR2	17	97	GSTK1	5
33	CDK4	16	98	HGFAC	5
34	ELANE	16	99	NCSTN	5
35	MME	16	100	CBX7	4
36	DPP4	15	101	EDNRB	4
37	PLAT	15	102	F2RL1	4
38	PSMB8	15	103	HMGCR	4
39	PSMC6	15	104	LNPEP	4
40	PSMD14	15	105	MC4R	4
41	CASP1	14	106	PGC	4
42	MMP13	14	107	PIN1	4
43	ANPEP	13	108	NRP1	4
44	BIRC3	13	109	ADAM8	3
45	CTSS	13	110	CAPNS1	3
46	PSMC3	13	111	GLUL	3
47	SIRT2	13	112	GSTA1	3
48	GRB2	12	113	GSTM1	3
49	ITGA2	12	114	PYGL	3
50	ITGA5	12	115	AVPR2	2
51	ITGAV	12	116	CA2	2
52	PSEN1	12	117	CCKBR	2
53	PSMA6	12	118	GLO1	2
54	PSMB2	12	119	GNPAT	2
55	PSMD1	12	120	GRIK1	2
56	PSMD2	12	121	HPN	2
57	PSMD4	12	122	OPRD1	2
58	PSMD7	12	123	SLC15A1	2
59	PSMD8	12	124	ST14	2
60	ADRM1	11	125	PPIA	2
61	CASP7	11	126	SSTR3	1
62	F7	11	127	TPH1	1
63	HDAC11	11	128	SSTR1	1
64	HDAC6	10	129	SSTR4	1
65	HDAC8	10
