# Supplementary material for: The epitome of tailor-made short positively charged peptides against HCC via integrated pharmacology
Source: J Transl Med. 2024 Mar 15;22:279. doi: 10.1186/s12967-024-05087-w (PMC10941355; doi:10.1186/s12967-024-05087-w)
Supplement: Supplementary file 4 — Additional file 4: Table S4. The description of 16 signaling pathways related to occurrence and progression of HCC. [file 12967_2024_5087_MOESM4_ESM.xlsx]

## Sheet: Sheet1
Table S4: The description of 16 signaling pathways related to occurrence and progression of HCC.
KEGG ID & description	Target	False discovery rate
hsa04330: Notch signaling pathway	NCSTN,PSEN1,PSEN2,NCOR2,HDAC1	0.00037
hsa04115: p53 signaling pathway	CCND1,CDK2,CASP3,CASP8	0.0014
hsa04657: IL-17 signaling pathway	CASP3,CASP8,MMP1,MMP3,MMP9,MMP13	0.00046
hsa04668: TNF signaling pathway	BIRC3,CASP3,CASP7,CASP7,MMP3,MMP9,MMP14	0.00017
hsa04917: Prolactin signaling pathway	CCND1,STAT3,GRB2,SRC	0.0083
hsa04933: AGE-RAGE signaling pathway in diabetic complications	CCND1,CDK4,STAT3,CASP3,MMP2	0.0044
hsa04068: FoxO signaling pathway	CCND1,CDK2,SIRT1,STAT3,GRB2,PRMT1	0.0022
hsa04915: Estrogen signaling pathway	MMP2,MMP9,CTSD,GRB2,SRC,OPRM1	0.0027
hsa04912: GnRH signaling pathway	MMP2,MMP14,GRB2,SRC	0.0177
hsa04919: Thyroid hormone signaling pathway	CCND1,HDAC1,SRC,ITGAV,ITGB3	0.0085
hsa04152: AMPK signaling pathway	CCND1,CCNA2,SIRT1,PPARG,HMGCR	0.0087
hsa04064: NF-kappa B signaling pathway	BIRC3,XIAP,PLAU,UBE2I	0.0265
hsa04151: PI3K-Akt signaling pathway	CCND1,CDK2,CDK4,BRCA1,GRB2,ITGB1,ITGB3,ITGA2B,ITGAV,ITGA2,ITGA5,ITGB5	8.02e-05
hsa04020: Calcium signaling pathway	CCKBR,NOS2,EDNRA,EDNRB,HRH1	0.0119
hsa04621: NOD-like receptor signaling pathway	BIRC3,CTSB,CASP1,CASP8,XIAP	0.034
