# Supplementary material for: The epitome of tailor-made short positively charged peptides against HCC via integrated pharmacology
Source: J Transl Med. 2024 Mar 15;22:279. doi: 10.1186/s12967-024-05087-w (PMC10941355; doi:10.1186/s12967-024-05087-w)
Supplement: Supplementary file 5 — Additional file 5: Table S5. The list of potential SPCPs on NOD-like receptor signaling pathway. [file 12967_2024_5087_MOESM5_ESM.xlsx]

## Sheet: Sheet1
Table S5: The list of potential SPCPs on NOD-like receptor signaling pathway.
The potential SPCPs on 5 key targets via SEA						The potential SPCPs on 5 key targets via STP
BIRC3	CASP1	CASP8	CTSB	XIAP		BIRC3	CASP1	CASP8	CTSB	XIAP
KFAK	KVIK	KVIK	KIIK	KIIK		KLIK	KILK	KIIK	KIIK	KIIK
KAFK	KVLK	KVIK	KVIK	KVIK		KILK	KIAK	KVIK	KVIK	KVIK
KPIK	KVMK	KVMK	KLIK	KVMK		KVLK	KTIK	KLIK	KLIK	KLIK
KIPK	KVCK	KVCK	KILK	KICK		KLLK	KSIK	KVLK	KILK	KILK
KVPK	KAIK	KFAK	KVLK	KCIK		KIAK	KISK	KLLK	KVLK	KVLK
KPVK	KFAK	KAFK	KLLK	KVCK		KAFK	KSFK	KIAK	KLLK	KLLK
KFAH	KAFK	KVAK	KICK	KAIK		KPIK	KITK	KTIK	KICK	KVMK
KAFH	KVAK	KVSK	KCIK	KTIK		KIPK	KVTK	KISK	KCIK	KICK
KPIH	KSFK	KIVK	KLCK	KVAK		KSFK	KSVK	KLAK	KLCK	KCIK
KIPH	KFSK	KVVK	KCLK	KSIK		KFSK	KLTK	KVSK	KCLK	KVCK
HFAK	KLAK	KLVK	KIAK	KISK		KLAK	KCLH	KIGK	KIAK	KLCK
HAFK	KALK	KMVK	KAIK	KPIK		KALK	KCMH	KGIK	KAIK	KCLK
HPIK	KVSK	KCVK	KAFK	KIPK		KIGK	RVVH	KTLK	KAFK	KIAK
HIPK	KFGK	KAVK	KTIK	KSFK		KVPK	RCVH	KIVK	KTIK	KAIK
	KGFK	KVTK	KVAK	KFSK		KFGK	HCIK	KITK	KVAK	KFAK
	KIVK	KTVK	KSIK	KLAK		KGFK	HCLK	KTVK	KSIK	KAFK
	KVVK	KSVK	KISK	KALK		KIVK	HVCR	KLTK	KISK	KTIK
	KLVK	KVVR	KSFK	KVSK		KLVK	HCVR	KSIR	KPIK	KVAK
	KMVK	KFAH	KFSK	KIGK		KITK	KVAAK	KITR	KIPK	KSIK
	KCVK	KVAH	KLAK	KVPK		KTVK	KAGIK	KISR	KLAK	KISK
	KAVK	KVIH	KALK	KTLK		KSVK	KGVSK	KCMH	KALK	KMCK
	KVTK	KVLH	KVSK	KFGK		KPVK	KGSVK	RISK	KVSK	KCMK
	KTVK	KVMH	KIGK	KGFK		KLTK		KVAAK	KIGK	KPIK
	KSVK	KVCH	KGIK	KIVK		RVVH		KIAGK	KGIK	KIPK
	KVIR	KAFH	KTLK	KVVK		KVAAK		KAIGK	KVPK	KSFK
	KVCR	KIVH	KFGK	KLVK		KGIAK		KAGIK	KTLK	KFSK
	KIAR	KVVH	KGFK	KMVK		KAIGK		KVGAK	KGFK	KLAK
	KAIR	KLVH	KIVK	KCVK		KAGIK		KGVAK	KIVK	KALK
	KVAR	KMVH	KLVK	KITK		KVGAK		KVAGK	KVVK	KVSK
	KIVR	KCVH	KITK	KAVK		KVAGK		KLGAK	KLVK	KIGK
	KVVR	KAVH	KAVK	KVTK		KGLAK		KGLAK	KCVK	KGIK
	KVLR	KVTH	KSVK	KTVK		KALGK		KLAGK	KITK	KVPK
	KLVR	RVVK	KLTK	KSVK		KAGLK		KALGK	KAVK	KTLK
	KCVR	RVVH	KVIR	KPVK		KVSGK		KAGLK	KVTK	KFGK
	KIAH	RVCH	KIAR	KLTK		KGVAK		KVSGK	KTVK	KGFK
	KFAH	RCVH	KAIR	KVIR		KVGGK		KIGGK	KSVK	KIVK
	KVAH	HFAK	KTIR	KVCR		KGLGK		KGIGK	KPVK	KVVK
	KAVR	HVAK	KSIR	KAIR		KVGSK		KGGIK	KLTK	KLVK
	KLAH	HVIK	KIVR	KTIR		HGGVH		KVGGK	KIAR	KMVK
	KIIH	HLIK	KVLR	KVAR		KTIK		KGVGK	KVIR	KCVK
	KVIH	HILK	KLVR	KSIR		KISK		KLGGK	KAIR	KITK
	KLIH	HVLK	KIAH	KIVR				KGLGK	KTIR	KAVK
	KILH	HVMK	KFAH	KVVR				KGGLK	KVAR	KVTK
	KVLH	HVCK	KVAH	KVLR				KVGSK	KSIR	KTVK
	KVMH	HAFK	KITR	KLVR				KGSVK	KIVR	KSVK
	KVCH	HIVK	KLAH	KCVR				HVGGH	KVVR	KPVK
	KAIH	HVVK	KISR	KIAH				HGGVH	KVLR	KLTK
	KAFH	HLVK	KIIH	KFAH					KLVR	KVIR
	KSFH	HMVK	KVIH	KVAH					KITR	KVCR
	KALH	HCVK	KLIH	KITR					KAVR	KIAR
	KIVH	HVCR	KILH	KAVR					KISR	KAIR
	KVVH	HAVK	KVLH	KISR					RIAK	KTIR
	KLVH	HVTK	KLLH	KIIH					RAAK	KVAR
	KMVH	HTVK	KICH	KVIH					RVAK	KSIR
	KCVH	HVVR	KCIH	KLIH					RVIK	KIVR
	RVCK	HCVR	KLCH	KILH					RVVK	KVVR
	RIAK	KVAAK	KCLH	KVLH					RVLK	KVLR
	KAVH	KAVAK	KAIH	KVMH					RLVK	KLVR
	KFSH	KVGAK	KAFH	KVCH					RAIK	KCVR
	KVTH	KVAGK	KSIH	KAIH					RTIK	KFAH
	RVAK	KAVGK	KSFH	KSIH					RITK	KITR
	RVIK	KVSGK	KALH	KPIH					RAVK	KAVR
	RIVK	KVGGK	KIVH	KIPH					RSIK	KISR
	RVVK	KAAVK	KLVH	KSFH					RISK	KAFH
	RVLK	KGAVK	RIAK	KIVH					KVAAK	RVCK
	RLVK	KAGVK	KAVH	KVVH					KAVAK	RIAK
	RCVK	KGSVK	KISH	KLVH					KIGAK	RAAK
	RAIK	HVGGH	KFSH	KMVH					KGIAK	RVAK
	RIAH	HGVGH	RVIK	KCVH					KIAGK	RVIK
	RAVK	KVGGH	RIVK	RVCK					KAIGK	RIVK
	RVVH	HVGAK	RVLK	KITH					KGAIK	RVVK
	RVCH	HAVGK	RLVK	RIAK					KAGIK	RVLK
	RCVH	HGAVK	RAIK	KAVH					KVGAK	RLVK
	HIAK	HVGGK	RIAH	KISH					KGVAK	RCVK
	HFAK		RTIK	KFSH					KVAGK	RAIK
	HVAK		RITK	KVTH					KAVGK	RTIK
	RAIH		RSIK	RAAK					KLGAK	RITK
	HLAK		RISK	RVAK					KGLAK	RAVK
	HIIK		HIAK	RVIK					KLAGK	RSIK
	HVIK		HFAK	RIVK					KALGK	RISK
	HLIK		HVAK	RVVK					KGALK	HFAK
	HILK		RAIH	RVLK					KAGLK	HAFK
	HVLK		HLAK	RLVK					KVSGK	HSFK
	HLLK		HIIK	RCVK					KSVGK	HFSK
	HVMK		HVIK	RAIK					KIGGK	KVAAK
	HCIK		HLIK	RIAH					KGIGK	KAVAK
	HICK		HILK	RTIK					KGGIK	KIGAK
	HVCK		HVLK	RITK					KVGGK	KGIAK
	HAIK		HLLK	RAVK					KGVGK	KIAGK
	HAFK		HVMK	RSIK					KLGGK	KAIGK
	HTIK		HCIK	RISK					KGLGK	KGAIK
	HSIK		HICK	RVVH					KGGLK	KAGIK
	HALK		HVCK	RVCH					KAAVK	KVGAK
	HIVK		HLCK	RCVH					KGAVK	KGVAK
	HVVK		HCLK	HIAK					KAGVK	KVAGK
	HLVK		HAIK	HFAK					KVGSK	KAVGK
	HMVK		HAFK	HVAK					KGVSK	KLGAK
	HCVK		HTIK	RAIH					KSGVK	KGLAK
	HVCR		HSIK	HLAK					KGSVK	KLAGK
	HITK		HALK	HIIK					KGGVK	KALGK
	HAVK		HIVK	HVIK					KVGGR	KGALK
	HISK		HVVK	HLIK					KGVGR	KAGLK
	HIAR		HLVK	HILK					KGGVR	KVSGK
	HSFK		HMVK	HVLK					RVGGK	KSVGK
	HFSK		HCVK	HLLK					RGVGK	KIGGK
	HVTK		HVCR	HVMK					RGGVK	KGIGK
	HTVK		HITK	HCIK					KFAK	KGGIK
	HVVR		HAVK	HICK					KFGK	KVGGK
	HCVR		HISK	HVCK					KVMK	KGVGK
	HAIR		HIAR	HLCK					KVCK	KLGGK
	KVAAK		HSFK	HCLK						KGLGK
	KAVAK		HFSK	HAIK						KGGLK
	KIGAK		HVVR	HAFK						KAAVK
	KGIAK		HCVR	HTIK						KGAVK
	KIAGK		HAIR	HSIK						KAGVK
	KAIGK		KVAAK	HMCK						KVGSK
	KGAIK		KAVAK	HCMK						KGVSK
	KAGIK		KIGAK	HPIK						KSGVK
	KVGAK		KGIAK	HALK						KGSVK
	KGVAK		KAIGK	HIVK						KGGVK
	KVAGK		KGAIK	HVVK						KVGGR
	KAVGK		KAGIK	HLVK						KGVGR
	KLGAK		KVGAK	HMVK						KGGVR
	KGLAK		KGVAK	HCVK						RVGGK
	KLAGK		KLGAK	HVCR						RGVGK
	KALGK		KGLAK	HITK						RGGVK
	KGALK		KLAGK	HAVK
	KAGLK		KALGK	HISK
	KVSGK		KGALK	HIPK
	KSVGK		KAGLK	HIAR
	KVGGK		KIGGK	HSFK
	KGVGK		KLGGK	HFSK
	KAAVK		KGLGK	HVTK
	KGAVK		KGGLK	HTVK
	KAGVK		KAAVK	HVVR
	KVGSK		KGAVK	HCVR
	KGVSK		KLGGH	HAIR
	KSGVK		KGLGH	KVAAK
	KGSVK		KGGLH	KAVAK
	KGGVK		HVGAK	KIGAK
	HVGGH		HLGGK	KGIAK
	HGVGH		HGLGK	KIAGK
	HGGVH		HGGLK	KAIGK
	KVGAH		KFAK	KGAIK
	KGVAH			KAGIK
	KVAGH			KVGAK
	KAVGH			KGVAK
	KGAVH			KVAGK
	KAGVH			KAVGK
	KVGGH			KLGAK
	RVGGK			KGLAK
	HVGAK			KLAGK
	HGVAK			KALGK
	HVAGK			KGALK
	HAVGK			KAGLK
	HGAVK			KVSGK
	HAGVK			KSVGK
	HVGGK			KVGGK
	HGVGK			KGVGK
	HGGVK			KAAVK
				KGAVK
				KAGVK
				KVGSK
				KGVSK
				KSGVK
				KGSVK
				KGGVK
				HVGGH
				HGVGH
				HGGVH
				KGVGR
				KGGVR
				KVGAH
				KGVAH
				KVAGH
				KAVGH
				KGAVH
				KAGVH
				KVGGH
				RVGGK
				RGVGK
				RGGVK
				HVGAK
				HGVAK
				HVAGK
				HAVGK
				HGAVK
				HAGVK
				KLIK
				KFAK
				KAFK
				HVGGK
				HGVGK
				KAFH
