# Supplementary material for: The epitome of tailor-made short positively charged peptides against HCC via integrated pharmacology
Source: J Transl Med. 2024 Mar 15;22:279. doi: 10.1186/s12967-024-05087-w (PMC10941355; doi:10.1186/s12967-024-05087-w)
Supplement: Supplementary file 6 — Additional file 6: Table S6. The docking score of key SPCPs and standard compounds. [file 12967_2024_5087_MOESM6_ESM.xlsx]

## Sheet: Sheet1
Table S6: The docking score of key SPCPs and standard compounds.
			Grid box		Hydrogen Bond Interactions	Hydrophobic Interactions
Protein	Ligand	Binding energy (kcal/mol)	Center	Dimension
CTSB	KFAH	-8.3	x= 12.751	sixe_x = 40	Gly74, Cys29,Gln23	Trp30,Gly198,His199
(PDB ID: 1csb)			y= 6.532	size_y = 40	Trp221,His110,Asp22	Gly24,Gly121,Gly73
			z= 44.131	size_z = 40	His111,Gly27
	CA-074*	-6.2	x= 12.751	sixe_x = 40	Arg101, Tyr94, Glu95	Glu57,Ser129,Lys127
			y= 6.532	size_y = 40		Ser104,Tyr103,Glu133
			z= 44.131	size_z = 40		Pro102
CASP1	KFAH	-10.1	x= 0.453	sixe_x = 40	Arg44,Gly17,Thr20	Val42,Glu18,Asp58
(PDB ID: 5fna)			y= 2.266	size_y = 40	Asp79,Glu38	Met16,Ser15,Ile61
			z= 0.062	size_z = 40		Gly19,Val33,Leu34
						Ser59
	Belnacasan*	-8.2	x= 0.453	sixe_x = 40	Lys43,Arg44	Asn46,Glu40,Glu18
			y= 2.266	size_y = 40		Lys41,Asp58,Val42
			z= 0.062	size_z = 40		Ser59,Ala55,Asp51
						Asn22,Glu45,Arg54
BIRC3	HFAK	-11.9	x= 12.046	sixe_x = 40	Cys295,Asp296	Cys319,Thr246,Val247
(PDB ID: 2uvl)			y= 62.539	size_y = 40		Lys291,Asp296,Gly297
			z= 13.788	size_z = 40		Trp315,Arg318,Pro317
						Phe316
	GDC-0152*	-6.2	x= 12.046	sixe_x = 40	Asn286	Phe263,Gly285,Val284
			y= 62.539	size_y = 40		Tyr283,Thr246,Tyr245
			z= 13.788	size_z = 40		Val247,Asp296,Lys291
XIAP	HAFK	-12	x= 54.410	sixe_x = 40	Tyr223	Phe221,Thr163,Glu216
(PDB ID: 1i51)			y= 17.291	size_y = 40		Phe219,Val292,Met294
			z= 8.346	size_z = 40		Pro227,Val226,Arg187
						Ile159,Lys160,Asn148
	GDC-0152*	-8.8	x= 54.410	sixe_x = 40	N/A	Glu216,Met294,Val226
			y= 17.291	size_y = 40		Pro227,Phe221,Val292
			z= 8.346	size_z = 40		Tyr223,Met294,Phe221
						Val292,Asn148,Pro227
						Asn148,Tyr223,Ile159
						Lys160
CASP8	HAFK	-12.4	x= 167.689	sixe_x = 40	Thr1083	An1086,Gly1080,Tyr832
(PDB ID: 5i08)			y= 167.688	size_y = 40		Arg1076,Asn1079,Gly1080
			z= 166.910	size_z = 40		Asn1079
	Z-IETD-FMK*	-10.2	x= 167.689	sixe_x = 40	Thr1083,Tyr832	Phe1051,Tyr832,Asn1079
			y= 167.688	size_y = 40		Gly1080,Arg1076,Phe1051
			z= 166.910	size_z = 40		Leu1082,Asn1079,Asn1086
						Thr1083,Arg1076
