# Supplementary material for: The epitome of tailor-made short positively charged peptides against HCC via integrated pharmacology
Source: J Transl Med. 2024 Mar 15;22:279. doi: 10.1186/s12967-024-05087-w (PMC10941355; doi:10.1186/s12967-024-05087-w)
Supplement: Supplementary file 7 — Additional file 7: Table S7. The DFT parameters of two key SPCPs and three standard drugs. [file 12967_2024_5087_MOESM7_ESM.xlsx]

## Sheet: Sheet1
Table S7: The DFT parameters of two key SPCPs and three standard drugs.
Molecules	LUMO	HOMO	EGAP (eV)	ɳ (eV)	S (eV)	χ (eV)
KFAH (★)	-0.11233	-0.17546	-0.063	0.032	31.681	-0.032
HAFK (★)	-0.10108	-0.21886	-0.118	0.059	16.981	-0.059
GDC-0152 (*)	-0.06911	-0.20883	-0.14	0.07	14.314	-0.07
Z-IETD-FMK (*)	-0.06078	-0.2407	-0.18	0.09	11.116	-0.09
Belnacasan (*)	-0.02945	-0.21419	-0.185	0.092	10.826	-0.092
CA-074 (*)	-0.02198	-0.24653	-0.225	0.112	8.907	-0.112
(★): key SPCP; (*) : standard drug.
